# Supplementary material for: Quantitative analysis of multi-components by single marker method combined with UPLC-PAD fingerprint analysis based on saikosaponin for discrimination of Bupleuri Radix according to geographical origin
Source: Front Chem. 2024 Jan 19;11:1309965. doi: 10.3389/fchem.2023.1309965 (PMC10834642; doi:10.3389/fchem.2023.1309965)
Supplement: Supplementary file 1 [file Table2.XLSX]

## Sheet: Table S2
No.	SaikosaponionD	SaikosaponionA			SaikosaponionB1			SaikosaponionB2			SaikosaponionC			SaikosaponionE			SaikosaponionF			Saikosaponions
	ESM	ESM	QAMS	RE	ESM	QAMS	RE	ESM	QAMS	RE	ESM	QAMS	RE	ESM	QAMS	RE	ESM	QAMS	RE	ESM	QAMS	RE
S1	7.909	5.224	5.124	1.9	1.668	1.697	1.7	1.358	1.404	3.4	0.767	0.75	2.2	0.534	0.52	2.7	0.055	0.051	6.6	17.515	17.455	0.34
S2	7.643	5.647	5.558	1.6	1.929	1.954	1.3	2.264	2.36	4.2	1.171	1.156	1.3	1.735	1.765	1.7	0.096	0.092	3.7	20.485	20.528	0.21
S3	3.843	3.61	3.531	2.2	2.364	2.416	2.2	1.135	1.188	4.6	0.663	0.655	1.1	0.764	0.77	0.7	0.15	0.149	0.9	12.529	12.552	0.18
S4	11.797	9.099	9.033	0.72	2.191	2.194	0.4	3.816	3.975	4.2	1.507	1.478	1.4	1.633	1.651	1.1	0.143	0.139	3	30.186	30.267	0.27
S5	12.132	8.683	8.609	0.86	2.235	2.242	0.3	2.346	2.433	3.7	1.369	1.348	1.5	0.816	0.808	1	0.082	0.078	4.9	27.663	27.65	0.05
S6	6.684	4.804	4.708	2	1.693	1.725	1.9	1.632	1.697	4	0.955	0.941	1.4	3.297	3.391	2.9	0.111	0.107	3	19.176	19.253	0.4
S7	7.202	5.981	5.904	1.3	2.138	2.161	1.1	1.029	1.059	2.9	0.582	0.565	2.9	0.913	0.914	0.5	0.106	0.102	3.3	17.951	17.907	0.25
S8	3.568	2.087	1.959	6.1	1.207	1.236	2.4	1.326	1.408	6.3	0.281	0.267	5	0.27	0.25	7.3	/	/	/	8.739	8.688	0.58
S9	10.055	7.543	7.467	1	2.215	2.226	0.5	1.716	1.776	3.5	1.35	1.331	1.4	2.235	2.275	1.8	0.104	0.1	3.8	25.218	25.23	0.05
S10	8.389	6.645	6.568	1.2	2.279	2.294	0.7	1.647	1.708	3.7	0.733	0.715	2.4	1.548	1.569	1.4	0.0607	0.0571	6	21.3017	21.3001	0.01
S11	13.361	9.931	9.867	0.6	2.161	2.167	0.3	2.424	2.513	3.7	2.093	2.07	1.1	3.29	3.355	2	0.117	0.113	3.6	33.377	33.446	0.21
S12	10.025	7.038	6.953	1.2	2.03	2.045	0.8	2.256	2.343	3.9	1.845	1.827	1	2.056	2.089	1.7	0.0743	0.0705	5.2	25.3243	25.3525	0.11
S13	9.829	6.658	6.568	1.4	2.06	2.075	0.7	2.598	2.703	4	1.677	1.659	1.1	2.504	2.553	2	0.181	0.177	2.2	25.507	25.564	0.22
S14	9.198	6.326	6.235	1.4	2.202	2.216	0.6	1.837	1.905	3.7	1.263	1.246	1.4	2.223	2.65	1.9	0.0898	0.0861	4.2	23.1388	23.5361	1.71
S15	5.456	4.148	4.053	2.3	1.452	1.495	2.9	1.257	1.307	3.9	0.933	0.923	1.1	1.889	1.936	2.5	/	/	/	15.135	15.17	0.23
S16	6.436	5.536	5.461	1.4	2.216	2.253	1.2	1.426	1.481	3.8	0.432	0.415	3.9	0.923	0.926	2.9	0.0811	0.0778	4.1	17.0501	17.0498	0.001
S17	5.493	5.702	5.647	1	2.446	2.476	1.2	1.573	1.641	4.3	0.516	0.502	2.9	0.898	0.902	0.5	0.0714	0.0683	4.5	16.6994	16.7293	0.18
S18	5.38	5.788	5.738	0.9	1.634	1.675	2.5	1.514	1.58	4.3	0.525	0.511	2.7	1.317	1.339	1.7	0.0877	0.0847	3.5	16.2457	16.3077	0.38
S19	4.713	3.122	3.01	3.6	1.92	1.963	2.2	1.101	1.144	4	0.507	0.494	2.6	1.41	1.441	2.2	/	/	/	12.773	12.765	0.06
S20	3.86	4.497	4.45	1.1	1.519	1.573	3.7	0.74	0.764	3.3	0.383	0.37	3.3	1.55	1.597	3	0.186	0.185	0.4	12.735	12.799	0.5
