# Supplementary material for: Quantitative analysis of multi-components by single marker method combined with UPLC-PAD fingerprint analysis based on saikosaponin for discrimination of Bupleuri Radix according to geographical origin
Source: Front Chem. 2024 Jan 19;11:1309965. doi: 10.3389/fchem.2023.1309965 (PMC10834642; doi:10.3389/fchem.2023.1309965)
Supplement: Supplementary file 2 [file DataSheet4.CSV]

No.	Similarity	No.	Similarity
S1	0.908	S11	0.855
S2	0.815	S12	0.715
S3	0.95	S13	0.845
S4	0.896	S14	0.944
S5	0.946	S15	0.64
S6	0.882	S16	0.883
S7	0.881	S17	0.767
S8	0.776	S18	0.898
S9	0.796	S19	0.697
S10	0.811	S20	0.822
