# Supplementary material for: Quantitative analysis of multi-components by single marker method combined with UPLC-PAD fingerprint analysis based on saikosaponin for discrimination of Bupleuri Radix according to geographical origin
Source: Front Chem. 2024 Jan 19;11:1309965. doi: 10.3389/fchem.2023.1309965 (PMC10834642; doi:10.3389/fchem.2023.1309965)
Supplement: Supplementary file 3 [file DataSheet3.CSV]

Compounds	Intra-Day	Inter-Day	Stability	Repeatability	Recovery(n=3)
	RSD/%, n=6	RSD/%, n=9	RSD/%, n=6	RSD/%, n=6	Added Level	Recovery(%)	Added Level	Recovery(%)	Added Level	Recovery(%)
saikosaponin a	1.6	1.1	2.1	2.4	Low	102.6	Middle	102.7	High	104
saikosaponin b1	1.7	0.8	2.7	2.4	Low	99.3	Middle	98.8	High	101.1
saikosaponin b2	1.8	1.4	2.4	2.7	Low	98.5	Middle	103.2	High	102.4
saikosaponin c	1.5	1.2	1.8	0.6	Low	98.5	Middle	102.3	High	99.7
saikosaponin d	1.5	0.8	1.7	2.5	Low	98.9	Middle	102.5	High	100.7
saikosaponin e	1.1	0.9	1.4	1.4	Low	99.1	Middle	100.9	High	98.5
saikosaponin f	1.7	1.7	1.5	2.1	Low	100.1	Middle	97.3	High	100.4
