# Supplementary material for: Quantitative analysis of multi-components by single marker method combined with UPLC-PAD fingerprint analysis based on saikosaponin for discrimination of Bupleuri Radix according to geographical origin
Source: Front Chem. 2024 Jan 19;11:1309965. doi: 10.3389/fchem.2023.1309965 (PMC10834642; doi:10.3389/fchem.2023.1309965)
Supplement: Supplementary file 8 [file Table1.XLSX]

## Sheet: Table S1
Conditions	Content of Saikosaponion a (mg/g)	Content of Saikosaponion d (mg/g)	Content of Saikosaponion c (mg/g)	Content of Saikosaponion f (mg/g)	Content of Saikosaponion e (mg/g)	Content of Saikosaponion b2 (mg/g)	Content of Saikosaponion b1 (mg/g)
5% ammonia methanol mixture, 30℃， 25min, 200w	4.277	6.2111	2.3432	1.783	0.6394	0.029	0.495
Methanol	2.3498	2.0292	1.8511	1.6193	0.315	0	0.3975
10% ammonia methanol mixture	3.4733	4.5522	1.9116	1.4344	0.4902	0.0141	0.4528
20℃	4.6106	6.8859	1.7682	1.4839	0.6105	0.016	0.4304
25℃	5.2011	7.8169	1.9799	1.8621	0.698	0.0307	0.5107
35℃	5.9618	8.5816	3.1409	2.336	0.7595	0.0409	0.5395
20min	5.4467	7.5417	2.2634	1.8721	0.6526	0.0327	0.5304
30min	5.7051	8.2212	2.2353	1.9339	0.7798	0.0302	0.5201
35min	5.4912	7.8428	2.1058	1.928	0.6805	0.0188	0.5405
300w	6.2568	8.9195	2.4309	2.3165	0.7462	0.0213	0.4891
400w	8.201	12.1129	2.9279	2.9292	1.1397	0.0298	0.5508
500w	7.8287	11.6412	2.8768	2.8244	0.9811	0.0273	0.5198
