# Supplementary material for: Quantitative analysis of multi-components by single marker method combined with UPLC-PAD fingerprint analysis based on saikosaponin for discrimination of Bupleuri Radix according to geographical origin
Source: Front Chem. 2024 Jan 19;11:1309965. doi: 10.3389/fchem.2023.1309965 (PMC10834642; doi:10.3389/fchem.2023.1309965)
Supplement: Supplementary file 14 [file DataSheet1.CSV]

No.	Production Areas	Longitude/¡ã	latitude/¡ã	Sample source
S1	Baoji, Shaanxi	107.735	34.356	Planting Base
S2	Baoji, Shaanxi	107.735	34.356	Market
S3	Chengde, Hebei	117.34	40.948	Planting Base
S4	Luoyang, Henan	112.092	34.141	Planting Base
S5	Jiangxian, Shanxi	111.575	35.497	Planting Base
S6	Jishan, Shanxi	110.989	35.61	Planting Base
S7	Shiyan, Hubei	111.734	32.047	Planting Base
S8	Haidian, Beijing	116.305	39.965	Planting Base
S9	Baokang, Hubei	111.234	31.749	Market
S10	Qingyang, Gansu	107.649	35.715	Market
S11	Wanrong, Shanxi	110.845	35.421	Market
S12	Wenxi, Shanxi	111.231	35.363	Market
S13	Chifeng, Inner Mongolia	118.896	42.262	Market
S14	Liangcheng, Inner Mongolia	112.511	40.537	Market
S15	Chengcheng, Shaanxi	109.938	35.197	Market
S16	Qingyang, Gansu	107.649	35.715	Planting Base
S17	Dingxi, Gansu	104.632	35.587	Planting Base
S18	Chifeng, Inner Mongolia	118.896	42.262	Planting Base
S19	Pingshun, Shanxi	113.443	36.206	Planting Base
S20	Fangshan, Beijing	116.149	39.754	Planting Base
