# Supplementary material for: Quantitative analysis of multi-components by single marker method combined with UPLC-PAD fingerprint analysis based on saikosaponin for discrimination of Bupleuri Radix according to geographical origin
Source: Front Chem. 2024 Jan 19;11:1309965. doi: 10.3389/fchem.2023.1309965 (PMC10834642; doi:10.3389/fchem.2023.1309965)
Supplement: Supplementary file 15 [file DataSheet2.CSV]

Reference Substances	Rt	Regression Equation	R2	Liner Range	LOD	LOQ
	min			¦Ìg/ml	¦Ìg/ml	¦Ìg/ml
saikosaponion a	13.838	y = 2015.2x-10091	0.9995	7.60-400	0.8	2.7
saikosaponion b1	17.176	y = 2679.1x-2189	0.9999	3.10-100	0.3	0.9
saikosaponion b2	14.407	y =9033.5x-823.95	0.9995	0.60-14.4	0.01	0.05
saikosaponion c	8.553	y=1255.6x-1936.3	0.9996	16.0-243	0.2	0.6
saikosaponion d	18.937	y= 2132.2x-5982.5	0.9997	31.7-475	0.9	3
saikosaponion e	17.803	y= 1994.3x-991.36	0.9999	4.00-83.0	0.17	0.6
saikosaponion f	8.871	y=1357.7x-865.23	0.9991	4.80-150	0.22	0.7
